# Supplementary material for: Enzymatic Characterization of the Isocitrate Dehydrogenase with Dual Coenzyme Specificity from the Marine Bacterium Umbonibacter marinipuiceus
Source: Int J Mol Sci. 2023 Jul 13;24(14):11428. doi: 10.3390/ijms241411428 (PMC10380307; doi:10.3390/ijms241411428)
Supplement: Supplementary file 1 [file ijms-24-11428-s001.zip]

Archive with 1 entries (1 files):
- ijms-2504730-supplementary.pdf
